# Supplementary material for: Construction of Ketoenamine-Based Covalent Organic Frameworks with Electron-Rich Sites for Efficient and Rapid Removal of Iodine from Solution
Source: Molecules. 2023 Dec 18;28(24):8151. doi: 10.3390/molecules28248151 (PMC10745408; doi:10.3390/molecules28248151)
Supplement: Supplementary file 1 [file molecules-28-08151-s001.zip]

Archive with 1 entries (1 files):
- molecules-2708405-supplementary.pdf
